# Supplementary material for: Identification and Analysis of the Expression of the PIP5K Gene Family in Tomatoes
Source: Int J Mol Sci. 2023 Dec 21;25(1):159. doi: 10.3390/ijms25010159 (PMC10778592; doi:10.3390/ijms25010159)
Supplement: Supplementary file 1 [file ijms-25-00159-s001.zip]

Archive with 1 entries (1 files):
- ijms-2739114-supplementary.pdf
